# Supplementary material for: Low Psoas-Muscle index is associated with decreased survival in hepatocellular carcinoma treated with transarterial chemoembolization
Source: Ann Med. 2022 May 31;54(1):1562–9. doi: 10.1080/07853890.2022.2081872 (PMC9176702; doi:10.1080/07853890.2022.2081872)
Supplement: Supplemental Material [file IANN_A_2081872_SM5738.zip]

Archive with 2 entries (2 files):
- suppl_data/Data supplement for TACE and PMI.xlsx
- suppl_data/Supplementary Tables.docx
