# Supplementary material for: Low Psoas-Muscle index is associated with decreased survival in hepatocellular carcinoma treated with transarterial chemoembolization
Source: Ann Med. 2022 May 31;54(1):1562–9. doi: 10.1080/07853890.2022.2081872 (PMC9176702; doi:10.1080/07853890.2022.2081872)
Supplement: Supplemental Material [file IANN_A_2081872_SM5738.zip › suppl_data/Data supplement for TACE and PMI.xlsx]

## Sheet: Data
No.	Sex	Age	BMI	Etiology	AFP	Child-Pugh class	ALBI	Number of tumors	Maximum tumor diameter （cm）	Portal vein thrombus	Metastasis	BCLC	SMI	PMI	Survival status	Survial time
	1: male; 2:female	years	kg/m2	1:HBV; 2:others	1：≤400; 2：>400	1：A; 2：B		1：≤3; 2：＞3	1：≤ 3cm; 2：>3cm	1：Yes; 2：No	1：Yes; 2：No	1：A; 2：B; 3：C	cm2/m2	mm/m2	0:Survial; 1:Death
1	1	71	28.7317	1	1	1	1	1	2	2	2	1	54.1103	43.417	0	906
2	1	53	23.8751	1	1	1	2	2	2	2	2	2	54.4842	42.584	0	1067
3	1	47	22.4913	2	2	1	1	1	2	2	2	2	50.2884	45.3339	0	1014
4	2	72	22.4359	1	1	1	1	2	1	2	2	2	42.9652	40.6147	1	1160
5	1	80	20.3816	1	2	1	1	1	2	2	2	2	37.6446	37.1045	1	854
6	1	54	24.539	1	1	1	1	2	2	2	1	3	44.884	53.4466	1	71
7	1	75	26.9896	1	1	1	2	1	2	2	2	2	31.4648	38.9273	1	726
8	1	59	20.9573	1	1	1	1	1	2	2	2	2	49.6214	43.8244	0	1030
9	1	63	23.03	1	1	1	2	1	2	2	2	1	42.8241	39.9306	1	676
10	1	51	25.9516	1	2	1	1	2	2	2	2	2	47.7047	43.8754	1	609
11	2	70	24.974	1	2	1	2	1	1	2	2	1	35.4076	41.5401	1	567
12	1	61	20.7612	1	1	1	2	1	2	2	2	2	36.4245	36.5225	1	256
13	2	53	26.4723	1	2	1	1	2	2	2	2	2	41.5179	42.6643	0	1064
14	2	60	27.6185	1	1	1	1	1	1	2	2	1	43.1776	37.5274	0	1004
15	1	67	21.9671	1	2	2	2	2	2	1	1	3	43.2823	35.1651	1	96
16	1	50	20.5499	1	1	1	1	1	1	2	2	1	30.4705	41.1884	1	710
17	1	54	22.3863	1	1	1	1	1	1	2	2	1	50.1632	43.1521	0	1117
18	1	45	24.0569	1	1	1	1	1	1	2	2	1	49.1831	41.7822	0	1183
19	1	67	25.7117	1	1	1	1	1	2	2	2	2	48.6807	45.3444	0	1073
20	2	43	21.3039	2	2	1	2	2	2	1	2	3	30.805	29.8439	1	241
21	1	44	24.3911	1	1	1	2	2	2	2	2	2	54.7964	42.2834	1	477
22	1	40	24.7252	1	1	1	1	2	2	2	2	2	49.3167	36.8205	1	302
23	1	59	25.3515	2	2	2	2	2	2	1	2	3	45.3173	41.2216	1	40
24	1	62	19.0039	1	1	1	2	1	2	2	1	3	36.7648	37.8823	1	334
25	1	81	23.7228	2	1	1	1	2	2	2	1	2	33.9025	39.9445	1	216
26	2	43	25.3906	1	1	1	1	1	1	2	2	1	45.3906	42.0117	0	1151
27	1	64	25.9095	1	2	1	1	1	2	2	1	3	48.5744	41.7527	1	193
28	2	58	22.0386	1	1	1	2	1	2	2	2	1	33.1068	35.6474	1	1093
29	1	81	23.8281	2	1	1	1	1	1	2	2	1	36.0938	46.6992	1	648
30	1	51	22.0317	1	2	1	2	2	2	1	2	3	47.455	40.0176	1	234
31	1	55	26.2626	1	1	1	2	2	1	2	2	2	53.0885	47.1074	1	875
32	1	62	22.6003	1	1	1	1	1	2	2	2	2	52.8161	47.9536	1	551
33	2	54	20.5457	1	1	1	1	1	2	1	2	3	28.2161	34.9277	1	175
34	1	71	26.5731	1	1	1	2	1	1	2	2	1	41.9029	46.3258	1	475
35	1	60	25.6055	1	2	1	1	1	2	2	2	2	50.5882	39.3599	0	1014
36	1	54	22.7732	1	2	1	2	1	2	1	2	3	49.3664	41.6529	1	51
37	1	83	16.1415	2	1	1	2	1	2	2	2	2	36.2001	43.7274	1	916
38	1	52	20.7008	1	1	1	2	1	1	2	2	1	41.9787	46.7838	0	913
39	1	68	24.2215	1	1	1	2	2	1	2	2	2	49.6194	47.4567	0	1183
40	1	46	22.5306	1	2	1	1	2	2	2	2	2	41.883	31.3959	1	138
41	1	56	20.0617	1	1	1	1	2	2	2	2	3	37.1811	34.7685	1	259
42	1	53	25.7117	1	1	2	2	2	2	1	1	3	57.3982	45.4729	1	110
43	2	52	19.9594	2	1	2	2	1	2	2	2	2	27.5076	32.2616	1	585
44	1	62	18.7755	1	1	1	1	1	1	2	2	1	47.2816	44.5551	0	1172
45	2	62	21.875	1	1	1	2	1	2	2	2	2	34.8177	36.25	0	973
46	1	68	22.6562	1	2	1	2	1	2	2	2	1	46.6667	54.6289	1	661
47	1	54	20.202	1	2	1	1	1	2	2	2	2	47.7257	44.1139	0	993
48	1	35	22.3094	1	2	1	1	2	1	2	2	2	54.7368	49.858	1	938
49	1	61	24.2215	1	2	1	1	2	2	1	1	3	49.6655	43.3218	1	83
50	1	57	21.2726	1	2	1	2	2	2	1	1	3	39.0944	32.6821	1	278
51	2	67	22.6003	1	1	1	2	1	1	2	2	1	36.3796	33.6538	0	1121
52	2	60	23.5304	1	1	2	2	2	1	2	1	3	42.0031	37.9731	1	840
53	1	37	30.4867	1	2	1	1	2	2	2	1	3	52.3049	44.3893	1	297
54	1	80	23.1834	1	1	1	2	1	2	2	2	2	35.6632	37.2145	0	1070
55	2	47	23.255	1	1	1	1	2	1	1	2	3	37.3676	36.3873	1	188
56	1	65	19.0311	2	2	2	3	1	2	2	2	2	31.0496	28.0796	1	264
57	1	58	22.0386	1	1	1	2	1	1	2	2	2	46.0753	45.6933	0	960
58	1	71	22.7903	1	2	1	2	1	2	2	2	2	46.9679	32.0551	0	977
59	1	62	23.0469	1	1	1	1	2	2	1	2	3	43.724	41.1914	1	75
60	1	79	20.5499	1	2	2	3	2	2	2	2	2	28.1793	41.2238	1	297
61	1	67	26.1719	1	1	1	1	2	1	2	2	1	51.1198	51.9531	0	931
62	2	71	18.747	2	1	1	1	2	2	2	2	2	32.0729	41.64	0	1023
63	1	80	25.9516	2	1	1	2	2	2	2	2	2	36.0784	33.8754	1	239
64	2	61	19.9792	1	1	1	2	1	2	2	2	2	38.9039	41.7898	0	854
65	1	45	23.6614	1	2	1	1	2	2	2	2	3	37.678	34.495	1	256
66	1	67	24.8016	1	1	1	2	1	2	2	1	3	43.9106	43.7748	1	30
67	1	48	23.3135	1	2	1	2	1	2	1	1	3	53.8313	40.2849	1	116
68	1	50	27.3356	1	1	2	3	1	2	2	2	2	45.9516	41.3149	1	178
69	2	74	15.8169	1	2	2	2	1	2	2	2	2	29.0364	34.4225	1	460
70	1	52	26.1962	1	1	1	1	1	1	2	2	1	43.8707	38.2685	1	358
71	2	61	28.8415	2	2	2	3	1	2	2	1	3	36.586	31.4253	1	191
72	1	73	27.0416	1	1	2	2	1	2	2	2	2	50.6355	46.0046	1	567
73	1	49	25.5811	1	1	1	1	1	2	2	2	2	61.7441	54.2978	1	1155
74	1	50	27.6817	1	2	1	1	1	2	2	2	2	63.2757	50.9516	1	419
75	2	57	17.8145	1	1	1	2	2	2	2	2	2	35.5556	37.0248	1	713
76	2	60	19.1406	2	1	1	2	1	2	1	2	3	33.4635	32.6758	1	317
77	1	47	26.2188	1	1	1	2	2	1	2	1	3	45.9049	39.7357	1	272
78	1	52	24.8163	1	2	1	2	1	2	1	1	3	50.351	38.2367	1	210
79	1	51	20.2734	1	1	1	2	1	1	2	2	2	47.1615	47.1094	0	1141
80	1	53	23.1206	1	2	1	1	2	2	2	2	2	48.7955	45.2834	1	144
81	1	63	25.7117	2	1	1	1	2	2	1	2	3	45.3407	42.259	1	575
82	1	55	23.0954	1	1	1	1	1	1	2	2	2	38.4091	38.3415	0	984
83	2	60	23.0681	1	1	1	2	1	1	2	2	1	41.5794	40.7963	0	998
84	1	56	27.6817	1	2	1	1	1	1	2	2	1	62.5836	48.7716	1	1004
85	1	54	21.7181	1	2	2	2	1	2	1	2	3	47.312	39.6939	1	51
86	1	84	23.6244	1	1	1	1	1	2	2	2	2	31.9311	47.3442	1	800
87	1	65	18.8739	1	1	1	1	1	2	2	2	2	39.2627	36.9272	0	1128
88	1	46	23.3887	1	2	1	2	1	2	2	2	2	40.5849	34.5818	1	205
89	1	66	24.9135	1	1	2	2	1	2	2	2	2	47.0588	43.1315	0	834
90	1	44	28.2335	1	1	1	1	2	1	2	1	3	55.5537	44.923	1	367
91	1	49	22.2908	1	2	1	1	1	2	1	1	3	43.1591	38.6374	1	87
92	1	57	26.7755	1	1	1	2	1	1	1	2	3	51.5483	48.3265	0	1033
93	1	55	17.1468	1	1	1	2	1	2	2	2	2	30.8896	40.8665	0	940
94	1	55	25.2493	1	2	1	2	2	2	1	1	3	49.4635	41.9928	1	352
95	1	82	22.1453	1	1	1	1	1	2	2	2	2	41.5686	48.4602	0	1012
96	1	70	26.079	1	2	1	1	2	1	2	2	2	62.4181	48.9624	1	658
97	2	76	25.3906	1	1	2	2	2	2	2	2	2	33.724	32.6758	1	98
98	1	70	25.7959	1	1	1	2	1	2	2	2	2	46.366	44.3592	0	1148
99	2	84	28.7201	2	2	1	2	2	2	1	1	3	35.9625	34.7555	1	442
100	1	84	24.2215	1	1	1	1	1	2	2	2	2	36.0554	43.7543	0	1045
101	1	26	37.037	1	1	1	2	2	2	1	1	3	54.7737	38.5494	1	79
102	1	71	26.9972	1	1	1	1	1	1	2	2	1	41.4815	38.4389	0	1016
103	1	59	26.6122	2	1	1	1	1	1	2	2	1	46.6721	45.2735	0	1040
104	1	53	19.3772	1	1	1	2	1	2	2	2	2	49.504	42.2145	0	1089
105	1	75	25.3837	1	1	1	2	1	2	2	2	2	53.7612	49.2284	1	793
106	2	58	24.974	1	1	1	1	1	1	2	2	1	38.2102	44.7867	0	1075
107	1	68	24.6914	1	1	1	1	1	2	2	2	2	41.749	40.7407	1	914
108	1	55	19.6052	1	1	1	2	2	2	1	2	3	49.058	43.2497	1	252
109	1	59	20.5693	2	1	1	2	1	2	2	2	2	46.4239	42.9201	0	949
110	2	58	29.2969	1	1	1	1	1	2	2	2	1	44.0365	41.4258	0	984
111	1	59	21.4692	2	1	1	2	1	2	2	2	2	42.608	40.8244	1	644
112	2	59	22.0604	2	1	1	1	1	2	2	2	2	34.2976	40.6035	0	1184
113	1	60	27.0051	1	1	1	2	1	2	2	2	2	63.192	50.8661	0	1115
114	1	39	20.6193	1	2	1	2	1	2	2	2	2	43.3342	37.9597	0	885
115	1	47	22.4913	1	1	1	1	1	2	1	2	3	46.5975	43.3218	0	1131
116	1	44	23.4509	1	1	1	1	1	1	2	2	1	53.816	44.9036	0	1099
117	1	64	23.939	1	1	1	2	1	1	2	2	2	44.5265	36.4215	0	869
118	1	63	22.7732	1	1	1	1	1	1	2	2	1	49.0481	41.6529	1	506
119	2	81	20.4529	1	1	1	2	1	1	2	2	1	29.0054	43.1428	1	465
120	1	47	21.4533	1	1	1	2	1	2	2	2	2	46.4129	39.7578	0	844
121	1	52	20.7883	1	1	1	2	1	2	1	2	2	46.5567	39.5822	0	1142
122	2	48	26.7698	1	2	1	1	1	2	2	2	2	37.3587	32.6814	1	957
123	1	46	26.2976	1	2	1	2	1	1	1	2	3	57.6701	45.1038	1	748
124	2	32	19.5312	1	1	1	1	1	2	2	2	2	37.474	41.1719	0	904
125	2	34	25.1559	2	2	1	1	1	1	2	2	2	37.722	39.2219	0	890
126	1	49	20.3223	1	2	1	2	2	2	1	1	3	38.83	41.9872	1	207
127	1	69	20.984	1	1	1	2	1	1	2	2	2	36.7596	35.2692	0	850
128	1	63	20.7612	1	1	1	1	1	2	2	2	2	46.8362	42.0934	0	1144
129	1	62	27.3647	1	1	1	1	1	1	2	2	1	56.0678	47.126	0	1181
130	1	63	22.7918	1	1	1	1	1	1	2	2	1	33.9374	46.1714	0	1069
131	1	82	24.0221	2	1	1	2	1	2	2	2	2	44.4539	40.3026	1	664
132	1	44	24.3911	1	1	1	1	1	1	2	2	1	49.7711	44.1044	0	810
133	1	64	19.9308	1	2	1	1	2	2	1	2	3	39.0311	33.0104	1	138
134	1	53	20.5151	1	2	2	2	2	2	2	1	3	45.383	29.3839	1	61
135	2	79	19.8178	2	1	1	2	1	1	2	2	1	34.4072	36.7895	0	883
136	2	50	20.0287	1	2	1	2	1	2	2	2	2	33.9574	26.9228	1	134
137	1	60	20.2422	1	2	1	2	2	2	2	2	2	43.3449	42.1972	1	181
138	1	78	26.6749	1	1	1	1	2	1	2	2	2	53.0534	49.8615	1	429
139	1	56	27.6817	1	1	1	2	1	1	2	2	1	58.0392	45.9516	1	536
140	2	67	31.5556	1	1	1	2	1	1	2	2	1	52.6815	53.7778	0	1011
141	1	54	29.4076	1	1	1	1	1	2	2	2	2	61.7063	51.5164	0	975
142	1	62	25.2493	1	2	2	3	2	2	2	1	3	38.6104	40.4463	1	50
143	2	69	24.974	1	2	1	1	2	2	1	2	3	28.4981	37.4194	1	132
144	1	61	22.0517	1	1	1	1	1	2	2	2	2	44.1178	43.0815	1	155
145	2	56	25.5588	1	1	1	2	1	1	2	2	2	39.9475	40.6507	0	1093
146	1	72	29.0318	1	1	1	2	1	2	2	2	2	36.9671	32.2616	1	424
147	1	53	30.863	1	1	1	1	1	1	2	2	2	69.3791	43.9422	0	899
148	1	54	23.3564	1	2	1	2	1	2	1	2	3	40.2768	33.3737	1	194
149	1	55	24.3945	1	1	1	2	1	2	2	2	2	44.9135	37.5606	0	987
150	1	60	23.1261	1	1	1	2	1	2	2	1	3	49.2564	45.3227	1	277
151	1	63	25.3444	2	1	1	2	1	2	2	2	2	48.9501	43.1772	1	851
152	1	48	23.1834	1	2	1	1	1	2	2	2	2	54.4867	45.1211	0	1167
153	1	70	27.6817	1	1	1	2	1	1	2	2	1	54.2099	38.0796	0	807
154	1	43	28.4055	1	1	1	1	1	1	2	2	1	55.6243	41.9928	0	959
155	1	53	20.2812	1	1	1	2	2	2	2	2	2	40.878	39.9371	0	1068
156	2	73	28.0689	1	1	1	1	1	1	2	2	1	45.3781	47.0155	0	962
157	1	50	24.0625	1	2	1	1	1	2	2	2	2	59.25	43.0469	0	886
158	1	60	25.2174	1	1	1	2	1	1	2	2	1	54.3491	47.5742	0	1001
159	1	67	18.8598	1	1	1	2	1	2	2	2	2	44.5678	36.8939	0	1012
160	2	64	21.6311	1	1	2	2	1	2	2	2	2	39.5503	39.5169	1	647
161	1	53	19.8347	1	2	1	2	2	1	2	2	2	45.3505	37.4472	1	174
162	1	60	21.883	1	1	1	1	1	1	2	2	1	38.0472	37.9714	0	1079
163	2	46	28.3455	2	2	1	2	2	2	2	2	2	41.1238	42.6847	1	193
164	1	49	28.075	1	1	1	2	1	2	2	2	2	53.8512	39.4372	0	1073
165	1	47	30.4053	1	1	1	1	1	2	2	2	2	57.4471	54.4121	1	479
166	1	57	23.3887	1	1	1	1	2	2	2	2	2	49.1608	44.6056	1	318
167	1	78	25.8645	1	1	1	1	1	2	2	2	2	30.3288	41.0821	1	1003
168	1	67	21.6713	2	2	1	1	1	2	2	2	2	41.359	48.4481	1	281
169	1	57	25.0593	1	1	1	1	1	1	1	2	3	43.3693	37.3217	0	970
170	1	59	32.0759	1	2	1	2	1	2	1	2	3	54.5068	52.257	1	69
171	1	57	25.9516	1	1	1	1	1	1	2	2	1	56.9319	42.2664	1	870
172	2	55	20.5457	1	1	1	1	1	1	2	2	1	34.5168	39.6532	0	932
173	2	54	20.0288	1	1	1	1	1	2	2	2	1	35.6246	47.1078	0	1241
174	1	60	28.7197	2	1	1	2	1	1	2	2	1	57.9377	45.9343	1	633
175	1	58	19.0948	1	2	1	1	1	1	2	1	3	30.7411	33.0293	1	414
176	2	74	31.2295	2	1	1	1	1	2	1	2	3	50.9533	48.57	1	357
177	2	35	18.2563	1	2	1	1	2	1	2	2	2	34.376	40.6305	1	103
178	2	51	22.4913	1	2	2	2	2	1	2	2	2	40.3691	32.8893	1	635
179	1	62	25.0995	1	2	1	2	2	2	2	2	2	53.6651	42.1492	1	346
180	1	48	29.34	1	2	1	3	1	1	2	2	1	55.835	46.5249	1	265
181	1	80	26.4236	2	1	1	1	1	2	2	2	2	34.6677	38.2151	1	551
182	1	54	23.3887	1	1	2	2	1	2	2	2	2	47.9134	38.5078	1	367
183	1	58	22.8571	1	2	1	1	2	2	1	2	3	45.1075	38.7592	1	206
184	1	66	19.9219	2	1	1	1	1	1	2	2	1	49.2708	48.9844	0	968
185	1	52	26.2188	1	1	2	2	1	1	2	2	1	51.2094	47.5482	0	1129
186	1	65	23.5294	1	1	1	1	2	1	2	1	3	45.2872	50.6055	1	311
187	1	63	24.4898	1	1	1	2	1	2	2	2	2	43.9641	42.2367	1	589
188	1	76	22.4813	1	2	1	2	1	2	2	2	2	47.4013	45.4009	1	538
189	1	63	18.6453	1	2	2	2	1	2	2	2	2	33.5616	38.8325	1	597
190	1	41	23.1834	1	1	1	1	1	1	2	2	1	45.2826	48.8581	0	963
191	2	60	31.2213	2	1	1	1	2	1	2	2	2	54.974	39.4123	0	906
192	1	64	22.8374	2	2	1	2	1	2	2	2	2	47.7047	37.9585	1	148
193	1	57	28.4799	2	1	1	2	1	1	2	2	1	54.3016	46.5567	0	1033
194	2	50	24.0344	1	1	1	1	1	2	2	2	1	50.0647	43.4938	0	1069
195	1	51	21.8724	1	1	1	2	1	1	2	2	2	44.1273	48.6392	1	700
196	1	60	19.6052	1	1	1	2	1	2	2	2	2	43.7173	44.3483	0	983
197	1	50	24.0569	1	1	1	2	1	1	2	2	2	54.0167	49.868	0	1229
198	1	50	22.1297	1	1	1	1	1	1	1	2	3	49.9846	42.9383	1	834
199	2	64	22.0317	1	1	1	1	1	2	2	2	2	47.1345	44.1436	0	1081
200	2	57	23.9512	1	1	1	1	1	1	2	2	1	34.3446	42.6223	0	858
201	1	48	26.1719	1	1	1	2	1	1	2	2	2	49.2188	55.4688	0	1164
202	1	65	22.0386	1	1	1	2	1	1	2	2	1	50.3704	47.8788	0	970
203	1	48	24.9641	1	2	1	1	1	1	1	2	3	59.475	51.2762	1	633
204	1	54	27.9155	1	2	1	2	1	2	2	2	2	51.1785	44.7199	1	476
205	2	65	22.2656	1	1	1	2	1	1	2	2	1	35.7812	34.7461	0	914
206	2	58	24.2188	1	2	1	1	1	2	1	1	3	30.7552	39.9023	1	146
207	1	61	24.6713	1	2	1	2	2	2	2	1	3	48.3276	45.1038	1	151
208	1	50	27.1349	1	1	1	2	1	2	2	2	1	57.589	40.6148	0	993
209	1	62	23.03	1	2	1	1	1	1	2	2	1	45.72	48.8414	1	593
210	1	65	24.3865	1	1	1	1	1	1	2	2	1	48.6714	49.478	1	794
211	1	54	20.0474	1	2	1	1	1	2	2	2	2	55.4646	38.8419	1	894
212	2	60	17.7734	1	1	1	2	1	2	2	2	2	28.9062	31.2109	1	258
213	1	47	19.8177	1	1	1	2	1	1	2	2	1	46.7917	44.243	0	1016
214	1	47	25.3515	1	1	2	1	1	1	2	2	1	41.8469	41.0019	0	1203
215	1	68	22.1107	2	1	2	2	1	1	2	2	1	43.2295	41.4706	0	1103
216	1	66	24.8016	1	1	1	1	2	2	2	2	2	44.2649	44.9972	0	983
217	2	66	18.2899	1	2	2	3	1	1	2	2	3	27.5568	40.9427	1	222
218	1	51	26.1962	1	2	1	2	2	2	1	2	3	47.6792	41.6141	1	640
219	2	63	21.4844	1	2	2	2	1	2	2	2	2	45.5469	46.4844	1	252
220	1	44	24.3827	1	2	2	2	1	1	2	2	2	58.3745	43.3796	1	538
221	1	86	22.2222	2	1	1	2	1	2	2	2	2	40.6519	48.8	0	995
222	1	63	20.7612	1	2	1	1	2	2	2	2	2	38.0623	41.0554	0	1157
223	1	55	24.3141	1	2	1	2	2	2	1	2	3	43.838	41.4066	1	357
224	2	55	22.8624	1	1	2	3	1	1	2	2	1	44.1091	37.8753	0	857
225	2	44	23.8751	1	2	1	2	1	2	1	1	3	37.8329	34.3067	1	178
226	1	61	22.4913	1	2	1	1	1	2	2	1	3	45.8362	46.9204	1	206
227	1	67	29.7458	2	2	1	2	2	2	1	2	3	54.0157	43.6047	1	530
228	1	45	21.4533	1	1	1	2	1	1	2	2	1	47.5894	41.4533	1	648

## Sheet: data 2
No.	Sex	Age	BMI	Etiology	AFP	Child-Pugh class	ALBI	Number of tumors	Maximum tumor diameter （cm）	Portal vein thrombus	Metastasis	BCLC	SMI	PMI	Survival status	Survial time
	1: male; 2:female	years	kg/m2	1:HBV; 2:others	ug/L			1：≤3; 2：＞3	1：≤ 3cm; 2：>3cm	1：Yes; 2：No	1：Yes; 2：No	1：A; 2：B; 3：C	cm2/m2	mm/m2	0:Survial; 1:Death
1	1	71	28.7317	HBV	0.97	5	-2.78074	1	4.1	2	2	1	54.1103	43.417	0	906
2	1	53	23.8751	HBV	86.27	5	-2.24462	2	5.7	2	2	2	54.4842	42.584	0	1067
3	1	47	22.4913	alcoholic cirrhosis	>1210	5	-2.78508	1	12.9	2	2	2	50.2884	45.3339	0	1014
4	2	72	22.4359	HBV	9.41	5	-3.41173	2	1.8	2	2	2	42.9652	40.6147	1	1160
5	1	80	20.3816	HBV	1410	5	-2.8977	1	7.1	2	2	2	37.6446	37.1045	1	854
6	1	54	24.539	HBV	51.23	5	-3.1778	2	6.2	2	1	3	44.884	53.4466	1	71
7	1	75	26.9896	HBV	6.4	6	-2.17459	1	15.3	2	2	2	31.4648	38.9273	1	726
8	1	59	20.9573	HBV	3.88	5	-2.75429	1	3.1	2	2	2	49.6214	43.8244	0	1030
9	1	63	23.03	HBV	1.52	6	-2.01926	1	3.3	2	2	1	42.8241	39.9306	1	676
10	1	51	25.9516	HBV	486.7	5	-2.64093	2	9.2	2	2	2	47.7047	43.8754	1	609
11	2	70	24.974	HBV	582.8	5	-2.37776	1	2.2	2	2	1	35.4076	41.5401	1	567
12	1	61	20.7612	HBV	2.68	5	-2.55222	1	16.2	2	2	2	36.4245	36.5225	1	256
13	2	53	26.4723	HBV	1789	5	-2.85253	2	6.8	2	2	2	41.5179	42.6643	0	1064
14	2	60	27.6185	HBV	23.41	5	-3.10901	1	1.5	2	2	1	43.1776	37.5274	0	1004
15	1	67	21.9671	HBV	879.1	7	-2.08646	2	5.8	1	1	3	43.2823	35.1651	1	96
16	1	50	20.5499	HBV	3.52	5	-2.77426	1	1.5	2	2	1	30.4705	41.1884	1	710
17	1	54	22.3863	HBV	56.1	5	-3.21102	1	1.8	2	2	1	50.1632	43.1521	0	1117
18	1	45	24.0569	HBV	10.71	5	-3.30231	1	1.3	2	2	1	49.1831	41.7822	0	1183
19	1	67	25.7117	HBV	1.41	5	-3.02582	1	3.4	2	2	2	48.6807	45.3444	0	1073
20	2	43	21.3039	HCV	474.6	5	-2.2923	2	21.4	1	2	3	30.805	29.8439	1	241
21	1	44	24.3911	HBV	2.53	5	-2.33735	2	10.8	2	2	2	54.7964	42.2834	1	477
22	1	40	24.7252	HBV	44.19	5	-3.37394	2	3.4	2	2	2	49.3167	36.8205	1	302
23	1	59	25.3515	HCV	>1210	8	-2.45262	2	9.4	1	2	3	45.3173	41.2216	1	40
24	1	62	19.0039	HBV	159.5	5	-2.35068	1	15.9	2	1	3	36.7648	37.8823	1	334
25	1	81	23.7228	HCV	22.93	5	-6.69106	2	8.6	2	1	2	33.9025	39.9445	1	216
26	2	43	25.3906	HBV	12.17	5	-2.73524	1	1.7	2	2	1	45.3906	42.0117	0	1151
27	1	64	25.9095	HBV	>1210	5	-2.93726	1	11	2	1	3	48.5744	41.7527	1	193
28	2	58	22.0386	HBV	9.06	6	-2.06685	1	3.1	2	2	1	33.1068	35.6474	1	1093
29	1	81	23.8281	alcoholic cirrhosis	1.77	5	-2.78426	1	1	2	2	1	36.0938	46.6992	1	648
30	1	51	22.0317	HBV	3218	6	-1.9372	2	14.5	1	2	3	47.455	40.0176	1	234
31	1	55	26.2626	HBV	33	6	-1.62741	2	2.7	2	2	2	53.0885	47.1074	1	875
32	1	62	22.6003	HBV	195.7	5	-3.02401	1	4.3	2	2	2	52.8161	47.9536	1	551
33	2	54	20.5457	HBV	69.99	5	-3.2122	1	8.4	1	2	3	28.2161	34.9277	1	175
34	1	71	26.5731	HBV	299	5	-2.3971	1	2.9	2	2	1	41.9029	46.3258	1	475
35	1	60	25.6055	HBV	1098	5	-2.63896	1	8.5	2	2	2	50.5882	39.3599	0	1014
36	1	54	22.7732	HBV	5618	6	-1.88265	1	14	1	2	3	49.3664	41.6529	1	51
37	1	83	16.1415	HCV	75.7	5	-2.59996	1	12.6	2	2	2	36.2001	43.7274	1	916
38	1	52	20.7008	HBV	4.5	6	-1.45255	1	1	2	2	1	41.9787	46.7838	0	913
39	1	68	24.2215	HBV	8.2	6	-2.01456	2	2.2	2	2	2	49.6194	47.4567	0	1183
40	1	46	22.5306	HBV	>1210	5	-2.76852	2	14.2	2	2	2	41.883	31.3959	1	138
41	1	56	20.0617	HBV	75.06	5	-3.318	2	5.3	2	2	3	37.1811	34.7685	1	259
42	1	53	25.7117	HBV	13.39	7	-1.82715	2	3.9	1	1	3	57.3982	45.4729	1	110
43	2	52	19.9594	HCV	266.8	9	-1.99967	1	5.5	2	2	2	27.5076	32.2616	1	585
44	1	62	18.7755	HBV	26.32	5	-2.967	1	1.9	2	2	1	47.2816	44.5551	0	1172
45	2	62	21.875	HBV	1.49	6	-1.8093	1	5	2	2	2	34.8177	36.25	0	973
46	1	68	22.6562	HBV	>1210.	5	-2.52011	1	3.9	2	2	1	46.6667	54.6289	1	661
47	1	54	20.202	HBV	1589	5	-2.98468	1	6.5	2	2	2	47.7257	44.1139	0	993
48	1	35	22.3094	HBV	563.4	5	-2.87102	2	3	2	2	2	54.7368	49.858	1	938
49	1	61	24.2215	HBV	2790	5	-2.8288	2	6.4	1	1	3	49.6655	43.3218	1	83
50	1	57	21.2726	HBV	15680	5	-2.35902	2	16.6	1	1	3	39.0944	32.6821	1	278
51	2	67	22.6003	HBV	218.1	6	-2.15518	1	1.4	2	2	1	36.3796	33.6538	0	1121
52	2	60	23.5304	HBV	44.09	7	-1.83544	2	1.6	2	1	3	42.0031	37.9731	1	840
53	1	37	30.4867	HBV	886.8	5	-3.61458	2	6.1	2	1	3	52.3049	44.3893	1	297
54	1	80	23.1834	HBV	2.19	6	-2.02384	1	3.6	2	2	2	35.6632	37.2145	0	1070
55	2	47	23.255	HBV	52.38	5	-2.86576	2	2.7	1	2	3	37.3676	36.3873	1	188
56	1	65	19.0311	HCV	>1210	8	-1.31401	1	14.8	2	2	2	31.0496	28.0796	1	264
57	1	58	22.0386	HBV	1.77	5	-2.39154	1	2.7	2	2	2	46.0753	45.6933	0	960
58	1	71	22.7903	HBV	4561	5	-2.17531	1	5.5	2	2	2	46.9679	32.0551	0	977
59	1	62	23.0469	HBV	139.3	5	-2.61624	2	10.7	1	2	3	43.724	41.1914	1	75
60	1	79	20.5499	HBV	923.6	7	-1.33044	2	14	2	2	2	28.1793	41.2238	1	297
61	1	67	26.1719	HBV	1.31	5	-2.89415	2	2.6	2	2	1	51.1198	51.9531	0	931
62	2	71	18.747	HCV	399.5	5	-3.05896	2	9.7	2	2	2	32.0729	41.64	0	1023
63	1	80	25.9516	HCV	140.4	6	-2.13826	2	10.9	2	2	2	36.0784	33.8754	1	239
64	2	61	19.9792	HBV	193	6	-1.80502	1	6	2	2	2	38.9039	41.7898	0	854
65	1	45	23.6614	HBV	>1210	5	-3.2576	2	19.7	2	2	3	37.678	34.495	1	256
66	1	67	24.8016	HBV	8.05	6	-2.01926	1	5.1	2	1	3	43.9106	43.7748	1	30
67	1	48	23.3135	HBV	566	6	-2.12555	1	10.1	1	1	3	53.8313	40.2849	1	116
68	1	50	27.3356	HBV	42.83	8	-1.25421	1	7.6	2	2	2	45.9516	41.3149	1	178
69	2	74	15.8169	HBV	>1210	8	-1.54098	1	6.5	2	2	2	29.0364	34.4225	1	460
70	1	52	26.1962	HBV	6.73	5	-2.70072	1	1	2	2	1	43.8707	38.2685	1	358
71	2	61	28.8415	HCV	>1210	7	-1.38605	1	8.3	2	1	3	36.586	31.4253	1	191
72	1	73	27.0416	HBV	331.6	7	-1.5593	1	6.5	2	2	2	50.6355	46.0046	1	567
73	1	49	25.5811	HBV	3.79	5	-3.2708	1	5.5	2	2	2	61.7441	54.2978	1	1155
74	1	50	27.6817	HBV	448.9	5	-2.70306	1	3.1	2	2	2	63.2757	50.9516	1	419
75	2	57	17.8145	HBV	4.04	5	-2.17146	2	4.7	2	2	2	35.5556	37.0248	1	713
76	2	60	19.1406	HCV	3.09	6	-1.60474	1	13.4	1	2	3	33.4635	32.6758	1	317
77	1	47	26.2188	HBV	12.05	6	-2.14994	2	1.1	2	1	3	45.9049	39.7357	1	272
78	1	52	24.8163	HBV	>1210	6	-1.64235	1	14.1	1	1	3	50.351	38.2367	1	210
79	1	51	20.2734	HBV	5.62	5	-2.4365	1	1.7	2	2	2	47.1615	47.1094	0	1141
80	1	53	23.1206	HBV	>1210	5	-2.88399	2	3.7	2	2	2	48.7955	45.2834	1	144
81	1	63	25.7117	alcoholic cirrhosis	24.98	5	-2.96378	2	5.6	1	2	3	45.3407	42.259	1	575
82	1	55	23.0954	HBV	18.26	5	-3.32765	1	1.8	2	2	2	38.4091	38.3415	0	984
83	2	60	23.0681	HBV	3.46	6	-2.01714	1	2.4	2	2	1	41.5794	40.7963	0	998
84	1	56	27.6817	HBV	495.4	5	-2.7136	1	1.3	2	2	1	62.5836	48.7716	1	1004
85	1	54	21.7181	HBV	>1210	7	-1.89813	1	19.7	1	2	3	47.312	39.6939	1	51
86	1	84	23.6244	HBV	49.52	5	-2.899	1	6.8	2	2	2	31.9311	47.3442	1	800
87	1	65	18.8739	HBV	5.72	5	-2.69994	1	5.9	2	2	2	39.2627	36.9272	0	1128
88	1	46	23.3887	HBV	1210	6	-1.83076	1	11.6	2	2	2	40.5849	34.5818	1	205
89	1	66	24.9135	HBV	4.91	7	-1.84348	1	4	2	2	2	47.0588	43.1315	0	834
90	1	44	28.2335	HBV	10.34	5	-3.05561	2	1.3	2	1	3	55.5537	44.923	1	367
91	1	49	22.2908	HBV	1131	5	-2.65653	1	16.3	1	1	3	43.1591	38.6374	1	87
92	1	57	26.7755	HBV	14.36	5	-2.33544	1	2.3	1	2	3	51.5483	48.3265	0	1033
93	1	55	17.1468	HBV	17.1	5	-2.32796	1	12.8	2	2	2	30.8896	40.8665	0	940
94	1	55	25.2493	HBV	>1210	5	-2.73555	2	14.4	1	1	3	49.4635	41.9928	1	352
95	1	82	22.1453	HBV	1.56	5	-2.9103	1	3.7	2	2	2	41.5686	48.4602	0	1012
96	1	70	26.079	HBV	876.1	5	-2.8845	2	1.9	2	2	2	62.4181	48.9624	1	658
97	2	76	25.3906	HBV	9.18	8	-1.57767	2	9.5	2	2	2	33.724	32.6758	1	98
98	1	70	25.7959	HBV	2.25	5	-2.39524	1	3.8	2	2	2	46.366	44.3592	0	1148
99	2	84	28.7201	HCV	>1210	5	-2.4768	2	16	1	1	3	35.9625	34.7555	1	442
100	1	84	24.2215	HBV	3.5	5	-2.8773	1	3.6	2	2	2	36.0554	43.7543	0	1045
101	1	26	37.037	HBV	157.1	6	-2.35381	2	13.9	1	1	3	54.7737	38.5494	1	79
102	1	71	26.9972	HBV	1.33	5	-2.916	1	2.7	2	2	1	41.4815	38.4389	0	1016
103	1	59	26.6122	schistosomiasis cirrhosis	16.66	5	-3.56889	1	1.5	2	2	1	46.6721	45.2735	0	1040
104	1	53	19.3772	HBV	156.2	6	-2.49908	1	9.7	2	2	2	49.504	42.2145	0	1089
105	1	75	25.3837	HBV	156.3	5	-2.21862	1	4.7	2	2	2	53.7612	49.2284	1	793
106	2	58	24.974	HBV	145.8	5	-3.30848	1	1.5	2	2	1	38.2102	44.7867	0	1075
107	1	68	24.6914	HBV	12.08	5	-3.30848	1	9.2	2	2	2	41.749	40.7407	1	914
108	1	55	19.6052	HBV	17.78	6	-2.12153	2	8.8	1	2	3	49.058	43.2497	1	252
109	1	59	20.5693	HCV	71.61	5	-2.46626	1	11.2	2	2	2	46.4239	42.9201	0	949
110	2	58	29.2969	HBV	355.7	5	-2.65272	1	3.5	2	2	1	44.0365	41.4258	0	984
111	1	59	21.4692	HCV	2.71	5	-2.20476	1	5.1	2	2	2	42.608	40.8244	1	644
112	2	59	22.0604	alcoholic cirrhosis	46.25	6	-2.60197	1	6.4	2	2	2	34.2976	40.6035	0	1184
113	1	60	27.0051	HBV	0.977	5	-2.56898	1	3.1	2	2	2	63.192	50.8661	0	1115
114	1	39	20.6193	HBV	>1210	5	-2.559	1	10	2	2	2	43.3342	37.9597	0	885
115	1	47	22.4913	HBV	1.91	5	-2.62847	1	3.6	1	2	3	46.5975	43.3218	0	1131
116	1	44	23.4509	HBV	2.71	5	-3.237	1	1.9	2	2	1	53.816	44.9036	0	1099
117	1	64	23.939	HBV	1.44	5	-2.26559	1	1.7	2	2	2	44.5265	36.4215	0	869
118	1	63	22.7732	HBV	4.97	5	-2.78234	1	1.8	2	2	1	49.0481	41.6529	1	506
119	2	81	20.4529	HBV	5.69	5	-2.50388	1	1.6	2	2	1	29.0054	43.1428	1	465
120	1	47	21.4533	HBV	1.98	5	-2.4293	1	4.5	2	2	2	46.4129	39.7578	0	844
121	1	52	20.7883	HBV	269.8	6	-2.26616	1	14.7	1	2	2	46.5567	39.5822	0	1142
122	2	48	26.7698	HBV	>1210	5	-2.89374	1	7.7	2	2	2	37.3587	32.6814	1	957
123	1	46	26.2976	HBV	>1210	5	-2.38971	1	2.9	1	2	3	57.6701	45.1038	1	748
124	2	32	19.5312	HBV	1.03	5	-2.6501	1	3.4	2	2	2	37.474	41.1719	0	904
125	2	34	25.1559	HCV	>1210	5	-3.12161	1	1.8	2	2	2	37.722	39.2219	0	890
126	1	49	20.3223	HBV	494.8	6	-2.35897	2	12.3	1	1	3	38.83	41.9872	1	207
127	1	69	20.984	HBV	6.72	6	-1.95498	1	2.5	2	2	2	36.7596	35.2692	0	850
128	1	63	20.7612	HBV	14.75	5	-2.80359	1	4	2	2	2	46.8362	42.0934	0	1144
129	1	62	27.3647	HBV	2.62	5	-2.79688	1	1.9	2	2	1	56.0678	47.126	0	1181
130	1	63	22.7918	HBV	1.96	5	-3.09484	1	2.8	2	2	1	33.9374	46.1714	0	1069
131	1	82	24.0221	HCV	20.2	5	-2.55874	1	3.5	2	2	2	44.4539	40.3026	1	664
132	1	44	24.3911	HBV	3.78	5	-2.7309	1	1.2	2	2	1	49.7711	44.1044	0	810
133	1	64	19.9308	HBV	945.1	5	-2.95022	2	6.7	1	2	3	39.0311	33.0104	1	138
134	1	53	20.5151	HBV	>1210	7	-2.43552	2	15.4	2	1	3	45.383	29.3839	1	61
135	2	79	19.8178	HCV	35.34	6	-1.63131	1	1.8	2	2	1	34.4072	36.7895	0	883
136	2	50	20.0287	HBV	>1210	5	-2.24158	1	15.5	2	2	2	33.9574	26.9228	1	134
137	1	60	20.2422	HBV	>1210	5	-2.43576	2	9.4	2	2	2	43.3449	42.1972	1	181
138	1	78	26.6749	HBV	225.3	5	-3.1063	2	1.5	2	2	2	53.0534	49.8615	1	429
139	1	56	27.6817	HBV	102.8	6	-1.53706	1	1.5	2	2	1	58.0392	45.9516	1	536
140	2	67	31.5556	HBV	25.22	6	-1.62112	1	2.5	2	2	1	52.6815	53.7778	0	1011
141	1	54	29.4076	HBV	8.31	5	-2.76576	1	3.5	2	2	2	61.7063	51.5164	0	975
142	1	62	25.2493	HBV	>1210	7	-1.1787	2	10.7	2	1	3	38.6104	40.4463	1	50
143	2	69	24.974	HBV	>1210	5	-3.69146	2	5.5	1	2	3	28.4981	37.4194	1	132
144	1	61	22.0517	HBV	8.57	5	-2.85161	1	10.1	2	2	2	44.1178	43.0815	1	155
145	2	56	25.5588	HBV	12.36	5	-2.15036	1	2.1	2	2	2	39.9475	40.6507	0	1093
146	1	72	29.0318	HBV	5.55	5	-2.4463	1	11.3	2	2	2	36.9671	32.2616	1	424
147	1	53	30.863	HBV	5.72	5	-3.62115	1	1.1	2	2	2	69.3791	43.9422	0	899
148	1	54	23.3564	HBV	＞1210	5	-2.4736	1	8	1	2	3	40.2768	33.3737	1	194
149	1	55	24.3945	HBV	274.3	5	-2.44786	1	4.3	2	2	2	44.9135	37.5606	0	987
150	1	60	23.1261	HBV	22.29	5	-2.37142	1	9.9	2	1	3	49.2564	45.3227	1	277
151	1	63	25.3444	HCV	37.7	5	-2.40486	1	9.2	2	2	2	48.9501	43.1772	1	851
152	1	48	23.1834	HBV	926.5	5	-2.60965	1	8.4	2	2	2	54.4867	45.1211	0	1167
153	1	70	27.6817	HBV	53.28	5	-2.5174	1	0.6	2	2	1	54.2099	38.0796	0	807
154	1	43	28.4055	HBV	3.85	5	-2.9997	1	2.7	2	2	1	55.6243	41.9928	0	959
155	1	53	20.2812	HBV	136.6	5	-2.11108	2	4.2	2	2	2	40.878	39.9371	0	1068
156	2	73	28.0689	HBV	362.8	5	-2.68684	1	1.3	2	2	1	45.3781	47.0155	0	962
157	1	50	24.0625	HBV	＞1210	5	-2.76738	1	8.4	2	2	2	59.25	43.0469	0	886
158	1	60	25.2174	HBV	115.6	5	-2.40442	1	1.9	2	2	1	54.3491	47.5742	0	1001
159	1	67	18.8598	HBV	2.33	5	-2.41451	1	4	2	2	2	44.5678	36.8939	0	1012
160	2	64	21.6311	HBV	19.81	7	-1.49644	1	5.3	2	2	2	39.5503	39.5169	1	647
161	1	53	19.8347	HBV	＞1210	5	-2.36607	2	1.7	2	2	2	45.3505	37.4472	1	174
162	1	60	21.883	HBV	6.72	5	-2.65652	1	1.5	2	2	1	38.0472	37.9714	0	1079
163	2	46	28.3455	HCV	＞1210	5	-2.50223	2	11.8	2	2	2	41.1238	42.6847	1	193
164	1	49	28.075	HBV	4.73	5	-2.40344	1	14.4	2	2	2	53.8512	39.4372	0	1073
165	1	47	30.4053	HBV	9.9	5	-2.59566	1	6.6	2	2	2	57.4471	54.4121	1	479
166	1	57	23.3887	HBV	44.56	5	-2.63302	2	4.4	2	2	2	49.1608	44.6056	1	318
167	1	78	25.8645	HBV	1.65	5	-3.50001	1	5.3	2	2	2	30.3288	41.0821	1	1003
168	1	67	21.6713	HCV	＞1210	5	-2.90098	1	11.8	2	2	2	41.359	48.4481	1	281
169	1	57	25.0593	HBV	397.2	6	-3.20394	1	2.6	1	2	3	43.3693	37.3217	0	970
170	1	59	32.0759	HBV	472.5	6	-2.07111	1	14.1	1	2	3	54.5068	52.257	1	69
171	1	57	25.9516	HBV	33.23	5	-2.96656	1	1.1	2	2	1	56.9319	42.2664	1	870
172	2	55	20.5457	HBV	1.42	5	-2.68352	1	1.7	2	2	1	34.5168	39.6532	0	932
173	2	54	20.0288	HBV	3.54	5	-2.86479	1	3.8	2	2	1	35.6246	47.1078	0	1241
174	1	60	28.7197	HCV	366.7	6	-2.3722	1	1.6	2	2	1	57.9377	45.9343	1	633
175	1	58	19.0948	HBV	＞1210	5	-2.71879	1	3	2	1	3	30.7411	33.0293	1	414
176	2	74	31.2295	HCV	111.6	5	-2.61861	1	4.5	1	2	3	50.9533	48.57	1	357
177	2	35	18.2563	HBV	＞1210	5	-2.91494	2	0.7	2	2	2	34.376	40.6305	1	103
178	2	51	22.4913	HBV	＞1210	7	-2.08566	2	1.2	2	2	2	40.3691	32.8893	1	635
179	1	62	25.0995	HBV	＞1210	6	-2.0401	2	3.7	2	2	2	53.6651	42.1492	1	346
180	1	48	29.34	HBV	1049	6	-1.31544	1	1.2	2	2	1	55.835	46.5249	1	265
181	1	80	26.4236	HCV	4.77	5	-2.80486	1	13.2	2	2	2	34.6677	38.2151	1	551
182	1	54	23.3887	HBV	45.57	7	-1.47905	1	12	2	2	2	47.9134	38.5078	1	367
183	1	58	22.8571	HBV	＞1210	6	-2.70731	2	8.8	1	2	3	45.1075	38.7592	1	206
184	1	66	19.9219	HCV	3.57	5	-2.7922	1	1.1	2	2	1	49.2708	48.9844	0	968
185	1	52	26.2188	HBV	5.07	8	-1.55782	1	1.1	2	2	1	51.2094	47.5482	0	1129
186	1	65	23.5294	HBV	92.34	5	-3.50994	2	1.1	2	1	3	45.2872	50.6055	1	311
187	1	63	24.4898	HBV	55.12	5	-2.41254	1	4.6	2	2	2	43.9641	42.2367	1	589
188	1	76	22.4813	HBV	＞1210	5	-2.17797	1	6.5	2	2	2	47.4013	45.4009	1	538
189	1	63	18.6453	HBV	＞1210	7	-1.53006	1	7.7	2	2	2	33.5616	38.8325	1	597
190	1	41	23.1834	HBV	3.25	5	-3.41326	1	2	2	2	1	45.2826	48.8581	0	963
191	2	60	31.2213	HCV	9.44	5	-2.67627	2	0.8	2	2	2	54.974	39.4123	0	906
192	1	64	22.8374	HCV	＞1210	6	-2.23857	1	12.4	2	2	2	47.7047	37.9585	1	148
193	1	57	28.4799	HCV	8.55	5	-2.43438	1	1.5	2	2	1	54.3016	46.5567	0	1033
194	2	50	24.0344	HBV	7.71	5	-2.87623	1	3.2	2	2	1	50.0647	43.4938	0	1069
195	1	51	21.8724	HBV	4.12	6	-1.86211	1	2.8	2	2	2	44.1273	48.6392	1	700
196	1	60	19.6052	HBV	1.14	5	-2.33035	1	7	2	2	2	43.7173	44.3483	0	983
197	1	50	24.0569	HBV	7.0	6	-2.44012	1	2.1	2	2	2	54.0167	49.868	0	1229
198	1	50	22.1297	HBV	1.97	5	-3.1115	1	1.5	1	2	3	49.9846	42.9383	1	834
199	2	64	22.0317	HBV	8.19	5	-3.25118	1	5	2	2	2	47.1345	44.1436	0	1081
200	2	57	23.9512	HBV	50.3	5	-2.95514	1	1.6	2	2	1	34.3446	42.6223	0	858
201	1	48	26.1719	HBV	133.7	5	-2.45973	1	1.6	2	2	2	49.2188	55.4688	0	1164
202	1	65	22.0386	HBV	125.6	5	-2.31856	1	2	2	2	1	50.3704	47.8788	0	970
203	1	48	24.9641	HBV	＞1210	5	-3.17944	1	2.7	1	2	3	59.475	51.2762	1	633
204	1	54	27.9155	HBV	643.7	5	-2.53204	1	12.4	2	2	2	51.1785	44.7199	1	476
205	2	65	22.2656	HBV	67.37	5	-2.60407	1	1.9	2	2	1	35.7812	34.7461	0	914
206	2	58	24.2188	HBV	840.5	5	-2.61198	1	7.4	1	1	3	30.7552	39.9023	1	146
207	1	61	24.6713	HBV	1089	5	-2.30763	2	6.9	2	1	3	48.3276	45.1038	1	151
208	1	50	27.1349	HBV	1.97	5	-2.4195	1	3.1	2	2	1	57.589	40.6148	0	993
209	1	62	23.03	HBV	＞1210	5	-2.75703	1	1.2	2	2	1	45.72	48.8414	1	593
210	1	65	24.3865	HBV	28.39	5	-2.82232	1	1.4	2	2	1	48.6714	49.478	1	794
211	1	54	20.0474	HBV	＞1210	5	-2.69846	1	3.7	2	2	2	55.4646	38.8419	1	894
212	2	60	17.7734	HBV	79.45	5	-2.25139	1	4	2	2	2	28.9062	31.2109	1	258
213	1	47	19.8177	HBV	4.24	5	-2.5628	1	2.8	2	2	1	46.7917	44.243	0	1016
214	1	47	25.3515	HBV	14.14	7	-2.63209	1	2.9	2	2	1	41.8469	41.0019	0	1203
215	1	68	22.1107	alcoholic cirrhosis	4.6	8	-1.81125	1	1.7	2	2	1	43.2295	41.4706	0	1103
216	1	66	24.8016	HBV	3.28	5	-2.64102	2	6.3	2	2	2	44.2649	44.9972	0	983
217	2	66	18.2899	HBV	＞1210	8	-1.27427	1	2.5	2	2	3	27.5568	40.9427	1	222
218	1	51	26.1962	HBV	＞1210	5	-2.55062	2	8	1	2	3	47.6792	41.6141	1	640
219	2	63	21.4844	HBV	＞1210	7	-1.56847	1	7.5	2	2	2	45.5469	46.4844	1	252
220	1	44	24.3827	HBV	＞1210	9	-1.42248	1	2.9	2	2	2	58.3745	43.3796	1	538
221	1	86	22.2222	alcoholic cirrhosis	23.47	6	-1.97836	1	5.6	2	2	2	40.6519	48.8	0	995
222	1	63	20.7612	HBV	＞1210	5	-2.84035	2	5.5	2	2	2	38.0623	41.0554	0	1157
223	1	55	24.3141	HBV	592.5	5	-2.50544	2	4.3	1	2	3	43.838	41.4066	1	357
224	2	55	22.8624	HBV	326.7	7	-1.30654	1	1.6	2	2	1	44.1091	37.8753	0	857
225	2	44	23.8751	HBV	＞1210	5	-2.52212	1	9.3	1	1	3	37.8329	34.3067	1	178
226	1	61	22.4913	HBV	＞1210	5	-2.99908	1	8.2	2	1	3	45.8362	46.9204	1	206
227	1	67	29.7458	HCV	＞1210	5	-2.60473	2	7	1	2	3	54.0157	43.6047	1	530
228	1	45	21.4533	HBV	10.85	6	-2.22166	1	1.2	2	2	1	47.5894	41.4533	1	648
